# Supplementary material for: Use of In Vitro Dynamic Colon Model (DCM) to Inform a Physiologically Based Biopharmaceutic Model (PBBM) to Predict the In Vivo Performance of a Modified-Release Formulation of Theophylline
Source: Pharmaceutics. 2023 Mar 9;15(3):882. doi: 10.3390/pharmaceutics15030882 (PMC10058579; doi:10.3390/pharmaceutics15030882)
Supplement: Supplementary file 1 [file pharmaceutics-15-00882-s001.zip]

Archive with 1 entries (1 files):
- pharmaceutics-2249919-supplementary.pdf
